# Supplementary material for: Early Detection of Vulnerable Plaques Using Targeted Biosynthetic Nanobubbles
Source: Pharmaceuticals (Basel). 2025 Aug 28;18(9):1285. doi: 10.3390/ph18091285 (PMC12472982; doi:10.3390/ph18091285)
Supplement: Supplementary file 1 [file pharmaceuticals-18-01285-s001.zip]

Archive with 1 entries (1 files):
- pharmaceuticals-3770291-supplementary.pdf
